# Supplementary material for: Effectiveness and Safety of Sacituzumab Govitecan in Real-World Clinical Practice in Patients with Metastatic Triple-Negative and HR+/HER2-Negative Breast Cancer
Source: Biomedicines. 2025 Aug 23;13(9):2059. doi: 10.3390/biomedicines13092059 (PMC12467514; doi:10.3390/biomedicines13092059)
Supplement: Supplementary file 1 [file biomedicines-13-02059-s001.zip]

Archive with 1 entries (1 files):
- biomedicines-3805541-supplementary.pdf
